# Supplementary material for: Screening and Identification of Novel Potential Biomarkers for Breast Cancer Brain Metastases
Source: Front Oncol. 2022 Jan 13;11:784096. doi: 10.3389/fonc.2021.784096 (PMC8792448; doi:10.3389/fonc.2021.784096)
Supplement: Supplementary file 1 [file DataSheet_1.zip]

Archive with 10 entries (9 files):
- Data Sheet 1-corrected/
- Data Sheet 1-corrected/Supplementary Table 1 List of abbreviations.xlsx
- Data Sheet 1-corrected/Supplementary Table 2 Primers used for gene expression analysis.xlsx
- Data Sheet 1-corrected/Supplementary Table 3 shRNA target sequences.xlsx
- Data Sheet 1-corrected/Supplementary Table 4 Expression of candidate genes identified by MCODE.xlsx
- Data Sheet 1-corrected/Supplementary Table 5 Expression of candidate genes identified by CYTOHUBBA.xlsx
- Data Sheet 1-corrected/Supplementary Table 6 Significant gene set from GSEA analysis.xlsx
- Data Sheet 1-corrected/Supplementary Table 7 Expression of the 36 leading edge subsets from GSEA.xlsx
- Data Sheet 1-corrected/Supplementary Table 8 Expression of the top 10 DEGs.xlsx
- Data Sheet 1-corrected/Supplementary Table 9 Relationship between KRT19, FKBP10 and GSK3B expression and clinicopathological features from TCGA breast cancer cohort.docx
