# Supplementary material for: Screening and Identification of Novel Potential Biomarkers for Breast Cancer Brain Metastases
Source: Front Oncol. 2022 Jan 13;11:784096. doi: 10.3389/fonc.2021.784096 (PMC8792448; doi:10.3389/fonc.2021.784096)
Supplement: Supplementary file 1 [file DataSheet_1.zip › Data Sheet 1-corrected/Supplementary Table 1 List of abbreviations.xlsx]

## Sheet: Supplementary Table 1
Supplementary Table 1 List of abbreviations
Abbreviation	Definition
231-BR	MDA-MB-231-BR
BCBM	Breast cancer brain metastases
BP	Biological processes
CC	Cellular components
CDK4/6	Cyclin-dependent kinases 4/6
CPTAC	Clinical proteomic tumor analysis consortium
DEGs	Differentially expressed genes
DMEM	Dulbecco's modified eagle medium
DMFS	Distant metastasis-free survival
FBS	Fetal bovine serum
FDR	False discovery rate
FPKM	Fragments per kilobase of transcript per million mapped reads
GEPIA	Gene expression profiling interactive analysis
GO	Gene ontology
GSEA	Gene set enrichment analysis
KEGG	Kyoto encyclopedia of genes and genomes
MDMs	Monocyte-derived macrophages
MF	Molecular functions
MG	Microglia
mTOR	Mechanistic target of rapamycin kinase
PPI	Protein-protein interaction
ROC	Receiver operating characteristic
TCGA	The cancer genome atlas
TIMER	Tumor immune estimation resource
TME	Tumor microenvironment
TNBC	Triple-negative breast cancer
