# Supplementary material for: Screening and Identification of Novel Potential Biomarkers for Breast Cancer Brain Metastases
Source: Front Oncol. 2022 Jan 13;11:784096. doi: 10.3389/fonc.2021.784096 (PMC8792448; doi:10.3389/fonc.2021.784096)
Supplement: Supplementary file 1 [file DataSheet_1.zip › Data Sheet 1-corrected/Supplementary Table 2 Primers used for gene expression analysis.xlsx]

## Sheet: Supplementary Table 2
Supplementary Table 2 Primers used for gene expression analysis
Target	Forward Primer	Reverse Primer
ANO8	5'TTCCCAGACACGACCGATGA3'	5'TACGTGGCGGTGACAAAGAAG3'
ESM1	5'CAGGGGGACGGGAAAATGC3'	5'CAGATGCCATGTCATGCTCC3'
FKBP10	5'TACCACTACAACGGCACTTTTG3'	5'AGAACCACATCGAAGTAGAGGG3'
FN1	5'AGGAAGCCGAGGTTTTAACTG3'	5'AGGACGCTCATAAGTGTCACC3'
GAPDH	5'TCCAAAATCAAGTGGGGCGA3'	5'TGATGACCCTTTTGGCTCCC3'
GSK3B	5'GGCAGCATGAAAGTTAGCAGA3'	5'GGCGACCAGTTCTCCTGAATC3'
KRT19	5'ACCAAGTTTGAGACGGAACAG3'	5'CCCTCAGCGTACTGATTTCCT3'
MYO1D	5'CCTCACCTTTTTGCTATTGCGG3'	5'ACTGGCTTCCGTTTTACCAGC3'
SPANXB1	5'CCAACAATCCAGTGTCCGCA3'	5'GTTCCTCCTGTAGCGAACCA3'
