# Supplementary material for: Screening and Identification of Novel Potential Biomarkers for Breast Cancer Brain Metastases
Source: Front Oncol. 2022 Jan 13;11:784096. doi: 10.3389/fonc.2021.784096 (PMC8792448; doi:10.3389/fonc.2021.784096)
Supplement: Supplementary file 1 [file DataSheet_1.zip › Data Sheet 1-corrected/Supplementary Table 3 shRNA target sequences.xlsx]

## Sheet: Supplementary Table 3
Supplementary Table 3 shRNA target sequences
Gene	shRNA target sequence
KRT19-shRNA_1	GCGAAGCCAATATGAGGTCAT
KRT19-shRNA_2	CGAACCAAGTTTGAGACGGAA
KRT19-shRNA_3	CAGGAAGATCACTACAACAAT
FKBP10-shRNA_1	CCACACCTACAATACCTATAT
FKBP10-shRNA_2	GAAGATTATCATCCCTCCATT
FKBP10-shRNA_3	CTACCACTACAACGGCACTTT
GSK3B-shRNA_1	CCACTGATTATACCTCTAGTA
GSK3B-shRNA_2	CCCAAACTACACAGAATTTAA
GSK3B-shRNA_3	GCTGAGCTGTTACTAGGACAA
SPANXB1-shRNA_1	AGGCCAATGAGGCCAACAAGA
SPANXB1-shRNA_2	CGAGGCCAATGAGGCCAACAA
SPANXB1-shRNA_3	GAGGAGGAGGAATTCATAGAA
CSF1-shRNA_1	CCACTATTTATTGTGAGCCCT
CSF1-shRNA_2	CGTGCCAAATTACATTTGAGT
CSF1-shRNA_3	AGGATATTCTTGACTCTGCAA
FN1-shRNA_1	CGTGGTTGTATCAGGACTTAT
FN1-shRNA_2	CGGTTGTTATGACAATGGAAA
FN1-shRNA_3	CCCTACACAGTTTCCCATTAT
BIRC3-shRNA_1	GCACTACAAACACAATATTCA
BIRC3-shRNA_2	GCTCTTATTCAAACTCTCCAT
BIRC3-shRNA_3	CCGTCAAGTTCAAGCCAGTTA
MYO1D-shRNA_1	GAACCCTTACAAGTTGTTGAA
MYO1D-shRNA_2	AGGTTGAAAGAGTGAAGAATA
MYO1D-shRNA_3	TGGCTTCAAACCTGAGGAGAT
ANO8-shRNA_1	CGTCTGTGTCTTCTTGCTCAT
ANO8-shRNA_2	GCTGTTCCTAGAGGAATGGAA
ANO8-shRNA_3	CCTCTAGATGACATCTGTGAT
ESM1-shRNA_1	CCCGTAATGAGGAAATGGTTA
ESM1-shRNA_2	CTGAGGTGTCAGCCTTCTAAT
ESM1-shRNA_3	GCAATAATTATGCGGTGGACT
