# Supplementary material for: Screening and Identification of Novel Potential Biomarkers for Breast Cancer Brain Metastases
Source: Front Oncol. 2022 Jan 13;11:784096. doi: 10.3389/fonc.2021.784096 (PMC8792448; doi:10.3389/fonc.2021.784096)
Supplement: Supplementary file 1 [file DataSheet_1.zip › Data Sheet 1-corrected/Supplementary Table 4 Expression of candidate genes identified by MCODE.xlsx]

## Sheet: Supplementary Table 4
Supplementary Table 4 Expression of candidate genes identified by MCODE
Gene ID	Gene Symbol	Other Symbols	231 Expression	231-BR Expression	log2 (231-BR/231)	P value	Q value
7466	WFS1	CTRCT41; WFRS; WFS; WFSL	8.72	67.6767	2.87798	<0.001	<0.001
6383	SDC2	CD362; HSPG; HSPG1; SYND2	2	9.23	2.12945	<0.001	<0.001
3956	LGALS1	GAL1; GBP	987.637	488.42	-1.09567	<0.001	<0.001
3487	IGFBP4	BP-4; HT29-IGFBP; IBP4; IGFBP-4	212.513	464.647	1.04956	<0.001	<0.001
1435	CSF1	CSF-1; MCSF	29.3533	13.2367	-1.23475	<0.001	<0.001
84141	EVA1A	FAM176A; TMEM166	5.65	20.1167	1.75181	<0.001	<0.001
57719	ANO8	KIAA1623; TMEM16H	1.44333	3.79	1.30093	<0.001	<0.001
54972	TMEM132A	GBP; HSPA5BP1	18.6933	4.80667	-2.0025	<0.001	<0.001
2200	FBN1	ACMICD; ECTOL1; FBN; GPHYSD2; MASS; MFLS; MFS1; OCTD; SGS; SSKS; WMS; WMS2	1.66667	4.32333	1.29715	<0.001	<0.001
3486	IGFBP3	BP-53; IBP3	13.8133	69.94	2.26075	<0.001	<0.001
3490	IGFBP7	AGM; FSTL2; IBP-7; IGFBP-7; IGFBP-7v; IGFBPRP1; MAC25; PSF; RAMSVPS; TAF	56.1933	157.753	1.40967	<0.001	<0.001
2621	GAS6	AXLLG; AXSF	20.5367	44.2533	1.02799	<0.001	<0.001
4312	MMP1	CLG; CLGN	42.9767	1961.8	5.43382	<0.001	<0.001
