# Supplementary material for: Screening and Identification of Novel Potential Biomarkers for Breast Cancer Brain Metastases
Source: Front Oncol. 2022 Jan 13;11:784096. doi: 10.3389/fonc.2021.784096 (PMC8792448; doi:10.3389/fonc.2021.784096)
Supplement: Supplementary file 1 [file DataSheet_1.zip › Data Sheet 1-corrected/Supplementary Table 5 Expression of candidate genes identified by CYTOHUBBA.xlsx]

## Sheet: Supplementary Table 5
Supplementary Table 5 Expression of candidate genes identified by CYTOHUBBA
Gene ID	Gene Symbol	Other Symbols	231 Expression	231-BR Expression	log2 (231-BR/231)	P value	Q value
3091	HIF1A	HIF-1-alpha; HIF-1A; HIF-1alpha; HIF1; HIF1-ALPHA; MOP1; PASD8; bHLHe78	92.94	48.2433	-1.02487	<0.001	<0.001
7422	VEGFA	MVCD1; VEGF; VPF	54.4333	12.6933	-2.19471	<0.001	<0.001
3576	CXCL8	GCP-1; GCP1; IL8; LECT; LUCT; LYNAP; MDNCF; MONAP; NAF; NAP-1; NAP1	65.5067	4.6	-3.90942	<0.001	<0.001
2919	CXCL1	FSP; GRO1; GROa; MGSA; MGSA-a; NAP-3; SCYB1	105.227	3.47667	-4.99925	<0.001	<0.001
6591	SNAI2	SLUG; SLUGH; SLUGH1; SNAIL2; WS2D	9.97	37.91	1.84776	<0.001	<0.001
1026	CDKN1A	CAP20; CDKN1; CIP1; MDA-6; P21; SDI1; WAF1; p21CIP1	37.8567	9.94667	-2.0087	<0.001	<0.001
4609	MYC	MRTL; MYCC; bHLHe39; c-Myc	36.4733	84.5667	1.13468	<0.001	<0.001
4792	NFKBIA	IKBA; MAD-3; NFKBI	65.54	20.7367	-1.73913	<0.001	<0.001
1956	EGFR	ERBB; ERBB1; HER1; NISBD2; PIG61; mENA	33.3267	91.1533	1.37054	<0.001	<0.001
2200	FBN1	ACMICD; ECTOL1; FBN; GPHYSD2; MASS; MFLS; MFS1; OCTD; SGS; SSKS; WMS; WMS2	1.66667	4.32333	1.29715	<0.001	<0.001
3162	HMOX1	HMOX1D; HO-1; HSP32; bK286B10	11.9767	3.81333	-1.72872	<0.001	<0.001
6615	SNAI1	SLUGH2; SNA; SNAH; SNAIL; SNAIL1; dJ710H13.1	5.49667	1.61667	-1.84657	<0.001	<0.001
440686	HIST2H3PS2	p06	10.4167	5.32	-1.04913	<0.001	<0.001
1742	DLG4	PSD95; SAP-90; SAP90	4.34333	9.34667	1.04612	<0.001	<0.001
2932	GSK3B		4.99	12.8433	1.28497	<0.001	<0.001
5054	SERPINE1	PAI; PAI-1; PAI1; PLANH1	259.693	67.8267	-2.01581	<0.001	<0.001
857	CAV1	BSCL3; CGL3; LCCNS; MSTP085; PPH3; VIP21	160.417	341.99	1.00465	<0.001	<0.001
4067	LYN	JTK8; p53Lyn; p56Lyn	16.04	8.07667	-1.0663	<0.001	<0.001
3383	ICAM1	BB2; CD54; P3.58	26.51	2.8	-3.32106	<0.001	<0.001
650	BMP2	BDA2; BMP2A; SSFSC	2.51	7.5	1.50179	<0.001	<0.001
5566	PRKACA	PKACA; PPNAD4	18.2467	48.17	1.3307	<0.001	<0.001
627	BDNF	ANON2; BULN2	3.08333	14.3033	2.13259	<0.001	<0.001
5578	PRKCA	AAG6; PKC-alpha; PKCA; PKCI+/-; PKCalpha; PRKACA	16.7833	39.07	1.13549	<0.001	<0.001
5880	RAC2	EN-7; Gx; HSPC022; p21-Rac2	146.153	60.6333	-1.34843	<0.001	<0.001
3688	ITGB1	CD29; FNRB; GPIIA; MDF2; MSK12; VLA-BETA; VLAB	479.133	245.99	-1.04189	<0.001	<0.001
3309	HSPA5	BIP; GRP78; HEL-S-89n; MIF2	386.083	166.113	-1.29542	<0.001	<0.001
5468	PPARG	CIMT1; GLM1; NR1C3; PPARG1; PPARG2; PPARgamma	8.85667	54.06	2.41702	<0.001	<0.001
3685	ITGAV	CD51; MSK8; VNRA; VTNR	24.7633	10.3667	-1.3392	<0.001	<0.001
2335	FN1	CIG; ED-B; FINC; FN; FNZ; GFND; GFND2; LETS; MSF; SMDCF	7.84	20.3233	1.28092	<0.001	<0.001
1435	CSF1	CSF-1; MCSF	29.3533	13.2367	-1.23475	<0.001	<0.001
