# Supplementary material for: Screening and Identification of Novel Potential Biomarkers for Breast Cancer Brain Metastases
Source: Front Oncol. 2022 Jan 13;11:784096. doi: 10.3389/fonc.2021.784096 (PMC8792448; doi:10.3389/fonc.2021.784096)
Supplement: Supplementary file 1 [file DataSheet_1.zip › Data Sheet 1-corrected/Supplementary Table 6 Significant gene set from GSEA analysis.xlsx]

## Sheet: Supplementary Table 6
Supplementary Table 6 Significant gene set from GSEA analysis
NAME	MSigDB C2(curated) KEGG Term Desc	ES	Normalized Enrichment Score (NES)	Nominal p-value	FDR q-val	LEADING EDGE
KEGG_AXON_GUIDANCE	Axon guidance	0.522657	1.71502	<0.0001	0.113828	tags=29%, list=13%, signal=32%
