# Supplementary material for: Screening and Identification of Novel Potential Biomarkers for Breast Cancer Brain Metastases
Source: Front Oncol. 2022 Jan 13;11:784096. doi: 10.3389/fonc.2021.784096 (PMC8792448; doi:10.3389/fonc.2021.784096)
Supplement: Supplementary file 1 [file DataSheet_1.zip › Data Sheet 1-corrected/Supplementary Table 8 Expression of the top 10 DEGs.xlsx]

## Sheet: Supplementary Table 8
Supplementary Table 8 Expression of the top 10 DEGs
Gene ID	Gene Symbol	Other Symbols	231 Expression	231-BR Expression	log2 (231-BR/231)	P value	Q value
728695	SPANXB1	B1; CT11.2; SPANX-B; SPANXB; SPANXB2; SPANXF1; SPANXF2	14.4533	808.73	5.73305	<0.001	<0.001
4312	MMP1	CLG; CLGN	42.9767	1961.8	5.43382	<0.001	<0.001
3880	KRT19	CK19; K19; K1CS	2.89667	90.94	4.89191	<0.001	<0.001
10468	FST	FS	2.74667	73.4067	4.64075	<0.001	<0.001
8514	KCNAB2	AKR6A5; HKvbeta2; HKvbeta2.1; HKvbeta2.2; KCNA2B; KV-BETA-2	2.42	44.2033	4.21884	<0.001	<0.001
60681	FKBP10	BRKS1; FKBP65; OI11; OI6; PPIASE; hFKBP65	2.08333	36.5333	4.06968	<0.001	<0.001
4642	MYO1D	PPP1R108; myr4	1.19667	16.8567	3.78427	<0.001	<0.001
8835	SOCS2	CIS2; Cish2; SOCS-2; SSI-2; SSI2; STATI2	1.73667	23.03	3.69972	<0.001	<0.001
10371	SEMA3A	COLL1; HH16; Hsema-I; Hsema-III; SEMA1; SEMAD; SEMAIII; SEMAL; SemD; coll-1	1.46	19.9067	3.68137	<0.001	<0.001
11082	ESM1	endocan	3.79	50.32	3.65593	<0.001	<0.001
